# Supplementary material for: Assessing the Efficacy of Pyrolysis–Gas Chromatography–Mass Spectrometry for Nanoplastic and Microplastic Analysis in Human Blood
Source: Environ Sci Technol. 2025 Jan 24;59(4):1984–94. doi: 10.1021/acs.est.4c12599 (PMC11800385; doi:10.1021/acs.est.4c12599)
Supplement: Supplementary file 2 — es4c12599_si_002.xlsx [file es4c12599_si_002.xlsx]

## Sheet: Plastic concentrations
Data has been blank corrected
					PP	PS		PMMA	PET			PC	Nylon-6	Nylon-6,6	PVC
					DiMe-Hep	Dimer	Trimer	MMA	Benzoic Acid	Vinyl Benzoate	Benzo-phenone	BPA	e-Cap	Cyclo-pentanone	Nap	Benz	1-Me-Nap	2-Me-Nap
				MDL	2.78	0.013	0.047	0.239	0.13	0.24	0.027	4.66	0.06	0.2	1.29	4.25	0.91	2.01
				RDL	0.02	0.11	0.003	0.02	2.37	12.1	1.76	0.04	0.004	0.013	0.05	0.04	0.12	0.1
					PP	PS		PMMA	PET			PC	Nylon-6	Nylon-6,6	PVC
Participant #	Sampling Day	Details	Triplicate number	Particle size	DiMe-Hep	Dimer	Trimer	MMA	Benzoic Acid	Vinyl Benzoate	Benzo-phenone	BPA	e-Cap	Cyclo-pentanone	Nap	Benz	1-Me-Nap	2-Me-Nap
1	Day 1	Fasting	1	>700nm	4.92	<0.11	<0.047	<0.24	<2.4	<12	<1.8	<4.7	<0.06	<0.2	<1.29	<4.3	<0.91	<2.0
				300-700nm	<2.78	<0.11	<0.047	<0.24	<2.4	<12	<1.8	<4.7	<0.06	<0.2	<1.29	<4.3	<0.91	<2.0
			2	>700nm	<2.78	<0.11	<0.047	<0.24	<2.4	<12	<1.8	<4.7	<0.06	<0.2	<1.29	<4.3	<0.91	<2.0
				300-700nm	<2.78	<0.11	<0.047	<0.24	<2.4	<12	<1.8	<4.7	<0.06	<0.2	<1.29	<4.3	<0.91	<2.0
			3	>700nm	<2.78	<0.11	<0.047	<0.24	<2.4	<12	<1.8	<4.7	<0.06	<0.2	<1.29	<4.3	<0.91	<2.0
				300-700nm	<2.78	<0.11	<0.047	<0.24	<2.4	<12	<1.8	<4.7	<0.06	<0.2	<1.29	<4.3	<0.91	<2.0
		NonFasting	1	>700nm	<2.78	<0.11	<0.047	<0.24	<2.4	<12	<1.8	<4.7	<0.06	<0.2	<1.29	<4.3	<0.91	<2.0
				300-700nm	<2.78	<0.11	<0.047	<0.24	<2.4	<12	<1.8	<4.7	<0.06	<0.2	<1.29	<4.3	<0.91	<2.0
			2	>700nm	<2.78	<0.11	<0.047	<0.24	<2.4	<12	<1.8	<4.7	<0.06	<0.2	<1.29	<4.3	<0.91	<2.0
				300-700nm	<2.78	<0.11	<0.047	<0.24	<2.4	<12	<1.8	<4.7	<0.06	<0.2	<1.29	<4.3	<0.91	<2.0
			3	>700nm	<2.78	<0.11	<0.047	<0.24	<2.4	<12	<1.8	<4.7	<0.06	<0.2	<1.29	<4.3	<0.91	<2.0
				300-700nm	<2.78	<0.11	<0.047	<0.24	<2.4	<12	<1.8	<4.7	<0.06	<0.2	<1.29	<4.3	<0.91	<2.0
	Day 2	Fasting	1	>700nm	<2.78	<0.11	<0.047	<0.24	<2.4	<12	<1.8	<4.7	<0.06	<0.2	<1.29	<4.3	<0.91	<2.0
				300-700nm	<2.78	<0.11	<0.047	<0.24	<2.4	<12	<1.8	<4.7	<0.06	<0.2	<1.29	<4.3	<0.91	<2.0
			2	>700nm	<2.78	<0.11	<0.047	<0.24	<2.4	<12	<1.8	<4.7	<0.06	<0.2	<1.29	<4.3	<0.91	<2.0
				300-700nm	<2.78	<0.11	<0.047	<0.24	<2.4	<12	<1.8	<4.7	<0.06	<0.2	<1.29	<4.3	<0.91	<2.0
			3	>700nm	<2.78	<0.11	<0.047	<0.24	<2.4	<12	<1.8	<4.7	<0.06	<0.2	<1.29	<4.3	<0.91	<2.0
				300-700nm	<2.78	<0.11	<0.047	<0.24	<2.4	<12	<1.8	<4.7	<0.06	<0.2	<1.29	<4.3	<0.91	<2.0
		NonFasting	1	>700nm	<2.78	<0.11	<0.047	<0.24	<2.4	<12	<1.8	<4.7	<0.06	<0.2	<1.29	<4.3	<0.91	<2.0
				300-700nm	3.4	<0.11	<0.047	<0.24	<2.4	<12	<1.8	<4.7	<0.06	<0.2	<1.29	<4.3	<0.91	<2.0
			2	>700nm	3.11	<0.11	<0.047	<0.24	<2.4	<12	<1.8	<4.7	<0.06	<0.2	<1.29	<4.3	<0.91	<2.0
				300-700nm	<2.78	<0.11	<0.047	<0.24	<2.4	<12	<1.8	<4.7	<0.06	<0.2	<1.29	<4.3	<0.91	<2.0
			3	>700nm	<2.78	<0.11	<0.047	<0.24	<2.4	<12	<1.8	<4.7	<0.06	<0.2	<1.29	<4.3	<0.91	<2.0
				300-700nm	<2.78	<0.11	<0.047	<0.24	<2.4	<12	<1.8	<4.7	<0.06	<0.2	<1.29	<4.3	<0.91	<2.0
	Day 3	Fasting	1	>700nm	<2.78	<0.11	<0.047	<0.24	<2.4	<12	<1.8	<4.7	<0.06	<0.2	<1.29	<4.3	<0.91	<2.0
				300-700nm	<2.78	<0.11	<0.047	<0.24	<2.4	<12	<1.8	<4.7	<0.06	<0.2	<1.29	<4.3	<0.91	<2.0
			2	>700nm	<2.78	<0.11	<0.047	<0.24	<2.4	<12	<1.8	<4.7	<0.06	<0.2	<1.29	<4.3	<0.91	<2.0
				300-700nm	<2.78	<0.11	<0.047	<0.24	<2.4	<12	<1.8	<4.7	<0.06	<0.2	<1.29	<4.3	<0.91	<2.0
			3	>700nm	<2.78	<0.11	<0.047	<0.24	<2.4	<12	<1.8	<4.7	<0.06	<0.2	<1.29	<4.3	<0.91	<2.0
				300-700nm	<2.78	<0.11	<0.047	<0.24	<2.4	<12	<1.8	<4.7	<0.06	<0.2	<1.29	<4.3	<0.91	<2.0
		NonFasting	1	>700nm	<2.78	<0.11	<0.047	<0.24	<2.4	<12	<1.8	<4.7	<0.06	<0.2	<1.29	<4.3	<0.91	<2.0
				300-700nm	<2.78	<0.11	<0.047	<0.24	<2.4	<12	<1.8	<4.7	<0.06	<0.2	<1.29	<4.3	<0.91	<2.0
			2	>700nm	<2.78	<0.11	<0.047	<0.24	<2.4	<12	<1.8	<4.7	<0.06	<0.2	<1.29	<4.3	<0.91	<2.0
				300-700nm	<2.78	<0.11	<0.047	<0.24	<2.4	<12	<1.8	<4.7	<0.06	<0.2	<1.29	<4.3	<0.91	<2.0
			3	>700nm	<2.78	<0.11	<0.047	<0.24	<2.4	<12	<1.8	<4.7	<0.06	<0.2	<1.29	<4.3	<0.91	<2.0
				300-700nm	<2.78	<0.11	<0.047	<0.24	<2.4	<12	<1.8	<4.7	<0.06	<0.2	<1.29	<4.3	<0.91	<2.0
	Day 4	Fasting	1	>700nm	<2.78	<0.11	<0.047	<0.24	<2.4	<12	<1.8	<4.7	<0.06	<0.2	<1.29	<4.3	<0.91	<2.0
				300-700nm	<2.78	<0.11	<0.047	<0.24	<2.4	<12	<1.8	<4.7	<0.06	<0.2	<1.29	<4.3	<0.91	<2.0
			2	>700nm	<2.78	<0.11	<0.047	<0.24	<2.4	<12	<1.8	<4.7	<0.06	<0.2	<1.29	<4.3	<0.91	<2.0
				300-700nm	<2.78	<0.11	<0.047	<0.24	<2.4	<12	<1.8	<4.7	<0.06	<0.2	<1.29	<4.3	<0.91	<2.0
			3	>700nm	<2.78	<0.11	<0.047	<0.24	<2.4	<12	<1.8	<4.7	<0.06	<0.2	<1.29	<4.3	<0.91	<2.0
				300-700nm	<2.78	<0.11	<0.047	<0.24	<2.4	<12	<1.8	<4.7	<0.06	<0.2	<1.29	<4.3	<0.91	<2.0
2	Day 3	NonFasting	1	>700nm	<2.78	<0.11	<0.047	<0.24	<2.4	<12	<1.8	<4.7	<0.06	<0.2	<1.29	<4.3	<0.91	<2.0
				300-700nm	<2.78	<0.11	<0.047	<0.24	<2.4	<12	<1.8	<4.7	<0.06	<0.2	<1.29	<4.3	<0.91	<2.0
			2	>700nm	<2.78	<0.11	<0.047	<0.24	<2.4	<12	<1.8	<4.7	<0.06	<0.2	<1.29	<4.3	<0.91	<2.0
				300-700nm	<2.78	<0.11	<0.047	<0.24	<2.4	<12	<1.8	<4.7	<0.06	<0.2	<1.29	<4.3	<0.91	<2.0
			3	>700nm	<2.78	<0.11	<0.047	<0.24	<2.4	<12	<1.8	<4.7	<0.06	<0.2	<1.29	<4.3	<0.91	<2.0
				300-700nm	<2.78	<0.11	<0.047	<0.24	<2.4	<12	<1.8	<4.7	<0.06	<0.2	<1.29	<4.3	<0.91	<2.0
	Day 4	Fasting	1	>700nm	<2.78	<0.11	<0.047	<0.24	<2.4	<12	<1.8	<4.7	<0.06	<0.2	<1.29	<4.3	<0.91	<2.0
				300-700nm	<2.78	<0.11	<0.047	<0.24	<2.4	<12	<1.8	<4.7	<0.06	<0.2	<1.29	<4.3	<0.91	<2.0
			2	>700nm	<2.78	<0.11	<0.047	<0.24	<2.4	<12	<1.8	<4.7	<0.06	<0.2	<1.29	<4.3	<0.91	<2.0
				300-700nm	<2.78	<0.11	<0.047	<0.24	<2.4	<12	<1.8	<4.7	<0.06	<0.2	<1.29	<4.3	<0.91	<2.0
			3	>700nm	<2.78	<0.11	<0.047	<0.24	<2.4	<12	<1.8	<4.7	<0.06	<0.2	<1.29	<4.3	<0.91	<2.0
				300-700nm	<2.78	<0.11	<0.047	<0.24	<2.4	<12	<1.8	<4.7	<0.06	<0.2	<1.29	<4.3	<0.91	<2.0
3	Day 3	NonFasting	1	>700nm	<2.78	<0.11	<0.047	<0.24	<2.4	<12	<1.8	<4.7	<0.06	<0.2	<1.29	<4.3	<0.91	<2.0
				300-700nm	<2.78	<0.11	<0.047	<0.24	<2.4	<12	<1.8	<4.7	<0.06	<0.2	<1.29	<4.3	<0.91	<2.0
			2	>700nm	<2.78	<0.11	<0.047	<0.24	<2.4	<12	<1.8	<4.7	<0.06	<0.2	<1.29	<4.3	<0.91	<2.0
				300-700nm	<2.78	<0.11	<0.047	<0.24	<2.4	<12	<1.8	<4.7	<0.06	<0.2	<1.29	<4.3	<0.91	<2.0
			3	>700nm	<2.78	<0.11	<0.047	<0.24	<2.4	<12	<1.8	<4.7	<0.06	<0.2	<1.29	<4.3	<0.91	<2.0
				300-700nm	<2.78	<0.11	<0.047	<0.24	<2.4	<12	<1.8	<4.7	<0.06	<0.2	<1.29	<4.3	<0.91	<2.0
	Day 4	Fasting	1	>700nm	<2.78	<0.11	<0.047	<0.24	<2.4	<12	<1.8	<4.7	<0.06	<0.2	<1.29	<4.3	<0.91	<2.0
				300-700nm	<2.78	<0.11	<0.047	<0.24	<2.4	<12	<1.8	<4.7	<0.06	<0.2	<1.29	<4.3	<0.91	<2.0
			2	>700nm	<2.78	0.2	0.13	<0.24	<2.4	<12	<1.8	<4.7	<0.06	<0.2	<1.29	<4.3	<0.91	<2.0
				300-700nm	<2.78	<0.11	<0.047	<0.24	<2.4	<12	<1.8	<4.7	<0.06	<0.2	<1.29	<4.3	<0.91	<2.0
			3	>700nm	<2.78	<0.11	<0.047	<0.24	<2.4	<12	<1.8	<4.7	<0.06	<0.2	<1.29	<4.3	<0.91	<2.0
				300-700nm	<2.78	<0.11	<0.047	<0.24	<2.4	<12	<1.8	<4.7	<0.06	<0.2	<1.29	<4.3	<0.91	<2.0
4	Day 3	NonFasting	1	>700nm	<2.78	<0.11	<0.047	<0.24	<2.4	<12	<1.8	<4.7	<0.06	<0.2	<1.29	<4.3	<0.91	<2.0
				300-700nm	<2.78	<0.11	<0.047	<0.24	<2.4	<12	<1.8	<4.7	<0.06	<0.2	<1.29	<4.3	<0.91	<2.0
			2	>700nm	<2.78	<0.11	<0.047	<0.24	<2.4	<12	<1.8	<4.7	<0.06	<0.2	<1.29	<4.3	<0.91	<2.0
				300-700nm	<2.78	<0.11	<0.047	<0.24	<2.4	<12	<1.8	<4.7	<0.06	<0.2	<1.29	<4.3	<0.91	<2.0
			3	>700nm	<2.78	<0.11	<0.047	<0.24	<2.4	<12	<1.8	<4.7	<0.06	<0.2	<1.29	<4.3	<0.91	<2.0
				300-700nm	<2.78	<0.11	<0.047	<0.24	<2.4	<12	<1.8	<4.7	<0.06	<0.2	<1.29	<4.3	<0.91	<2.0
	Day 4	Fasting	1	>700nm	<2.78	<0.11	<0.047	<0.24	<2.4	<12	<1.8	<4.7	<0.06	<0.2	<1.29	<4.3	<0.91	<2.0
				300-700nm	<2.78	<0.11	<0.047	<0.24	<2.4	<12	<1.8	<4.7	<0.06	<0.2	<1.29	<4.3	<0.91	<2.0
			2	>700nm	<2.78	<0.11	<0.047	<0.24	<2.4	<12	<1.8	<4.7	<0.06	<0.2	<1.29	<4.3	<0.91	<2.0
				300-700nm	<2.78	<0.11	<0.047	<0.24	<2.4	<12	<1.8	<4.7	<0.06	<0.2	<1.29	<4.3	<0.91	<2.0
			3	>700nm	<2.78	<0.11	<0.047	<0.24	<2.4	<12	<1.8	<4.7	<0.06	<0.2	<1.29	<4.3	<0.91	<2.0
				300-700nm	<2.78	<0.11	<0.047	<0.24	<2.4	<12	<1.8	<4.7	<0.06	<0.2	<1.29	<4.3	<0.91	<2.0
5	Day 3	NonFasting	1	>700nm	<2.78	<0.11	<0.047	<0.24	<2.4	<12	<1.8	<4.7	<0.06	<0.2	<1.29	<4.3	<0.91	<2.0
				300-700nm	<2.78	<0.11	<0.047	<0.24	<2.4	<12	<1.8	<4.7	<0.06	<0.2	<1.29	<4.3	<0.91	<2.0
			2	>700nm	<2.78	<0.11	<0.047	<0.24	<2.4	<12	<1.8	<4.7	<0.06	<0.2	<1.29	<4.3	<0.91	<2.0
				300-700nm	<2.78	<0.11	<0.047	<0.24	<2.4	<12	<1.8	<4.7	<0.06	<0.2	<1.29	<4.3	<0.91	<2.0
			3	>700nm	<2.78	<0.11	<0.047	<0.24	<2.4	<12	<1.8	<4.7	<0.06	<0.2	<1.29	<4.3	<0.91	<2.0
				300-700nm	<2.78	0.09	0.071	<0.24	<2.4	<12	<1.8	<4.7	<0.06	<0.2	<1.29	<4.3	<0.91	<2.0
	Day 4	Fasting	1	>700nm	<2.78	<0.11	<0.047	<0.24	<2.4	<12	<1.8	<4.7	<0.06	<0.2	<1.29	<4.3	<0.91	<2.0
				300-700nm	<2.78	<0.11	<0.047	<0.24	<2.4	<12	<1.8	<4.7	<0.06	<0.2	<1.29	<4.3	<0.91	<2.0
			2	>700nm	<2.78	<0.11	<0.047	<0.24	<2.4	<12	<1.8	<4.7	<0.06	<0.2	<1.29	<4.3	<0.91	<2.0
				300-700nm	<2.78	<0.11	<0.047	<0.24	<2.4	<12	<1.8	<4.7	<0.06	<0.2	<1.29	<4.3	<0.91	<2.0
			3	>700nm	<2.78	<0.11	<0.047	<0.24	<2.4	<12	<1.8	<4.7	<0.06	<0.2	<1.29	<4.3	<0.91	<2.0
				300-700nm	<2.78	<0.11	<0.047	<0.24	<2.4	<12	<1.8	<4.7	<0.06	<0.2	<1.29	<4.3	<0.91	<2.0
6	Day 3	NonFasting	1	>700nm	<2.78	<0.11	<0.047	<0.24	<2.4	<12	<1.8	<4.7	<0.06	<0.2	<1.29	<4.3	<0.91	<2.0
				300-700nm	<2.78	<0.11	<0.047	<0.24	<2.4	<12	<1.8	<4.7	<0.06	<0.2	<1.29	<4.3	<0.91	<2.0
			2	>700nm	<2.78	<0.11	<0.047	<0.24	<2.4	<12	<1.8	<4.7	<0.06	<0.2	<1.29	<4.3	<0.91	<2.0
				300-700nm	<2.78	<0.11	<0.047	<0.24	<2.4	<12	<1.8	<4.7	<0.06	<0.2	<1.29	<4.3	<0.91	<2.0
			3	>700nm	<2.78	<0.11	<0.047	<0.24	<2.4	<12	<1.8	<4.7	<0.06	<0.2	<1.29	<4.3	<0.91	<2.0
				300-700nm	<2.78	<0.11	<0.047	<0.24	<2.4	<12	<1.8	<4.7	<0.06	<0.2	<1.29	<4.3	<0.91	<2.0
	Day 4	Fasting	1	>700nm	<2.78	<0.11	<0.047	<0.24	<2.4	<12	<1.8	<4.7	<0.06	<0.2	<1.29	<4.3	<0.91	<2.0
				300-700nm	<2.78	<0.11	<0.047	<0.24	<2.4	<12	<1.8	<4.7	<0.06	<0.2	<1.29	<4.3	<0.91	<2.0
			2	>700nm	<2.78	<0.11	<0.047	<0.24	<2.4	<12	<1.8	<4.7	<0.06	<0.2	<1.29	<4.3	<0.91	<2.0
				300-700nm	<2.78	<0.11	<0.047	<0.24	<2.4	<12	<1.8	<4.7	<0.06	<0.2	<1.29	<4.3	<0.91	<2.0
			3	>700nm	<2.78	<0.11	<0.047	<0.24	<2.4	<12	<1.8	<4.7	<0.06	<0.2	<1.29	<4.3	<0.91	<2.0
				300-700nm	<2.78	<0.11	<0.047	<0.24	<2.4	<12	<1.8	<4.7	<0.06	<0.2	<1.29	<4.3	<0.91	<2.0
7	Day 3	NonFasting	1	>700nm	<2.78	<0.11	<0.047	<0.24	<2.4	<12	<1.8	<4.7	<0.06	<0.2	<1.29	<4.3	<0.91	<2.0
				300-700nm	<2.78	<0.11	<0.047	<0.24	<2.4	<12	<1.8	<4.7	<0.06	<0.2	<1.29	<4.3	<0.91	<2.0
			2	>700nm	<2.78	<0.11	<0.047	<0.24	<2.4	<12	<1.8	<4.7	<0.06	<0.2	<1.29	<4.3	<0.91	<2.0
				300-700nm	<2.78	<0.11	<0.047	<0.24	<2.4	<12	<1.8	<4.7	<0.06	<0.2	<1.29	<4.3	<0.91	<2.0
			3	>700nm	<2.78	<0.11	<0.047	<0.24	<2.4	<12	<1.8	<4.7	<0.06	<0.2	<1.29	<4.3	<0.91	<2.0
				300-700nm	<2.78	<0.11	<0.047	<0.24	<2.4	<12	<1.8	<4.7	<0.06	<0.2	<1.29	<4.3	<0.91	<2.0
	Day 4	Fasting	1	>700nm	<2.78	<0.11	<0.047	<0.24	<2.4	<12	<1.8	<4.7	<0.06	<0.2	<1.29	<4.3	<0.91	<2.0
				300-700nm	<2.78	0.22	<0.047	<0.24	<2.4	<12	<1.8	<4.7	<0.06	<0.2	<1.29	<4.3	<0.91	<2.0
			2	>700nm	<2.78	<0.11	<0.047	<0.24	<2.4	<12	<1.8	<4.7	<0.06	<0.2	<1.29	<4.3	<0.91	<2.0
				300-700nm	<2.78	0.17	<0.047	<0.24	<2.4	<12	<1.8	<4.7	<0.06	<0.2	<1.29	<4.3	<0.91	<2.0
			3	>700nm	<2.78	<0.11	<0.047	<0.24	<2.4	<12	<1.8	<4.7	<0.06	<0.2	<1.29	<4.3	<0.91	<2.0
				300-700nm	<2.78	0.054	<0.047	<0.24	<2.4	<12	<1.8	<4.7	<0.06	<0.2	<1.29	<4.3	<0.91	<2.0

## Sheet: PE interferences
Data has not been blank corrected
					C10			C12			C14			C18			C19			C20			C21
					ene	diene	ane	ene	diene	ane	ene	diene	ane	ene	diene	ane	ene	diene	ane	ene	diene	ane	ene	diene	ane
				MDL	1.19	1.65	2.27	1.86	0.057	1.82	1.54	0.27	0.61	1.1	0.057	1.58	0.86	0.17	1.13	0.47	0.057	0.65	0.19	0.1	0.47
					C10			C12			C14			C18			C19			C20			C21
Participant #	Sampling Day	Details	Triplicate number	Particle size	ene	diene	ane	ene	diene	ane	ene	diene	ane	ene	diene	ane	ene	diene	ane	ene	diene	ane	ene	diene	ane
1	Day 1	Fasting	1	>700nm	3.804	1.258	2.978	4.974	0.767	3.742	5.432	0.289	1.787	3.317	0.129	3.532	2.79	0.283	4.035	7.126	0.141	0.173	1.236	0.14	1.147
				300-700nm	0.429	0.772	0.178	0.493	0.139	1.133	0.446	0.059	0.134	0.365	0.057	0.693	0.238	0.045	1.122	0.109	0.009	0.063	0.1	0.026	0.114
			2	>700nm	3.124	1.024	2.148	3.647	0.553	2.158	3.815	0.541	0.759	2.968	0.516	2.908	2.403	0.313	2.627	1.719	0.215	0.519	2.486	0.891	0.317
				300-700nm	1.86	0.905	0.754	2.336	0.19	3.546	2.236	0.298	0.829	1.955	0.218	1.375	1.702	0.112	1.417	0.531	0.057	0.223	1.159	0.265	0.217
			3	>700nm	2.269	1.279	1.829	3.155	0.308	2.285	3.225	0.65	0.194	2.236	0.17	1.86	1.947	0.207	1.315	5.624	0.05	0.125	2.353	0.63	0.692
				300-700nm	1.465	0.881	0.783	1.808	0.247	3.706	1.722	0.405	0.399	1.648	0.252	0.997	1.309	0.123	1.173	0.244	0.023	0.324	0.709	0.226	0.303
		NonFasting	1	>700nm	3.124	1.512	1.847	4.948	0.195	2.74	3.495	0.093	1.603	2.879	0.558	2.377	2.726	0.353	2.388	0.877	0.093	1.202	2.527	0.665	0.207
				300-700nm	0.133	0.155	0.188	0.181	0.034	1.373	0.176	0.015	0.062	0.147	0.003	0.159	0.103	0.028	0.136	0.083	0.018	0.104	0.088	<0.1	<0.47
			2	>700nm	3.515	1.335	0.621	5.386	0.381	2.344	4.606	0.609	2.469	3.207	0.476	2.522	2.019	0.316	3.72	4.166	0.118	1.347	2.317	0.812	0.52
				300-700nm	2.569	0.849	0.263	3.179	0.347	2.401	2.997	0.206	0.821	2.88	0.267	2.057	2.372	0.178	1.793	0.414	0.145	0.232	1.732	0.507	0.103
			3	>700nm	3.475	1.113	0.271	6.066	0.179	2.588	4.73	0.907	4.916	3.478	0.765	2.729	2.542	0.337	3.7	2.235	0.081	1.397	2.692	0.571	0.804
				300-700nm	3.096	0.726	0.057	3.745	0.193	3.08	3.756	0.192	0.657	3.507	0.262	2.179	2.849	0.172	1.627	0.283	0.102	0.546	2.149	0.636	0.167
	Day 2	Fasting	1	>700nm	2.494	1.504	1.193	3.181	0.035	2.943	3.708	0.4	1.011	2.4	0.255	3.657	1.868	0.241	2.156	0.263	0.172	2.492	2.055	0.862	1.119
				300-700nm	4.551	0.874	0.792	5.553	0.755	3.12	5.226	0.636	1.589	4.37	0.373	2.928	3.664	0.273	3.028	0.497	0.059	0.712	2.544	0.941	0.098
			2	>700nm	3.521	0.971	1.155	4.994	0.222	1.809	4.619	0.215	2.264	2.846	0.467	1.517	2.664	0.24	3.504	2.955	0.087	0.629	2.592	0.607	0.811
				300-700nm	3.343	0.382	0.577	3.964	0.247	2.841	4.06	0.477	0.578	3.491	0.216	2.41	2.7	0.172	1.948	0.298	0.06	0.441	1.688	0.491	0.057
			3	>700nm	3.681	1.062	0.617	4.237	0.076	3.383	3.805	0.673	1.018	3.422	0.493	2.604	3.162	0.361	2.775	0.343	0.156	1.02	1.982	0.98	0.129
				300-700nm	2.047	0.341	0.26	2.25	0.26	2.701	2.402	0.378	0.604	1.974	0.293	1.616	1.745	0.12	1.494	0.117	0.034	0.291	1.142	0.544	0.083
		NonFasting	1	>700nm	3.908	1.385	1.512	5.603	0.051	0.376	4.425	0.457	1.667	3.666	0.631	1.815	2.969	0.349	3.061	0.254	0.126	1.936	4.643	2.29	0.127
				300-700nm	1.474	0.228	3.212	1.792	0.176	1.705	2.006	0.656	0.842	1.433	0.496	3.187	1.19	0.129	3.138	0.122	0.038	0.138	0.641	0.16	0.268
			2	>700nm	2.814	1.379	0.899	4.296	0.278	2.152	3.703	0.417	2.064	2.531	0.481	2.612	1.878	0.419	3.548	0.179	0.088	0.165	3.937	1.159	1.17
				300-700nm	2.079	<1.65	0.317	2.592	0.133	2.238	2.566	0.394	0.469	2.287	0.16	1.604	2.075	0.131	1.248	0.174	0.031	0.222	0.901	0.289	0.068
			3	>700nm	2.542	1.588	1.372	4.073	0.383	1.1	2.768	0.318	1.701	2.507	0.474	1.692	2.051	0.247	2.223	0.17	0.022	1.112	2.772	1.22	0.227
				300-700nm	1.895	0.779	0.121	2.433	0.244	1.222	2.483	0.214	0.576	1.774	0.278	2.14	1.168	0.142	1.973	0.114	0.024	0.064	1.771	0.432	0.058
	Day 3	Fasting	1	>700nm	4.472	0.828	1.957	6.496	0.527	3.286	4.268	1.014	3.084	3.858	0.505	1.68	2.892	0.345	4.676	0.444	0.188	0.746	1.575	0.349	0.132
				300-700nm	0.266	0.115	<2.27	0.394	0.046	0.265	0.361	0.01	0.221	0.309	0.009	0.556	0.21	0.045	0.503	0.056	0.018	0.074	0.026	0.009	0.05
			2	>700nm	5.306	0.98	1.245	7.06	0.587	4.382	5.128	1.252	2.777	4.362	1.294	2.169	3.719	0.4	4.257	0.403	0.104	2.369	2.537	0.795	0.139
				300-700nm	1.972	0.257	<2.27	2.759	0.248	0.609	2.617	0.134	0.723	1.704	0.102	2.122	1.051	0.067	2.149	0.124	0.028	0.018	0.909	0.289	0.187
			3	>700nm	3.898	0.455	2.112	5.037	0.498	2.915	3.977	0.568	2.092	3.441	0.371	1.036	2.527	0.33	3.195	0.33	0.056	0.825	2.266	0.62	0.032
				300-700nm	4.254	0.401	1.083	5.176	0.37	1.756	4.731	0.649	1.732	4.176	0.342	2.68	3.042	0.232	2.834	0.445	0.055	0.512	2.512	0.522	0.069
		NonFasting	1	>700nm	3.109	0.622	1.61	4.473	0.432	3.104	2.326	0.549	2.384	2.497	0.975	0.862	1.942	0.32	2.653	0.248	0.089	1.148	0.241	0.366	0.184
				300-700nm	6.401	0.724	2.66	8.96	0.951	3.757	6.543	1.234	3.551	5.353	0.691	3.372	4.694	0.328	7.006	0.213	0.148	1.349	2.389	0.643	0.324
			2	>700nm	1.938	0.263	2.779	3.381	1.142	2.132	2.274	0.486	1.385	1.673	0.4	0.84	1.303	0.316	3.411	0.235	0.071	0.727	0.984	<0.1	1.085
				300-700nm	0.461	0.052	0.141	0.502	0.073	0.478	0.454	0.106	0.156	0.363	0.064	0.571	0.179	0.074	0.604	0.093	0.047	0.052	0.077	0.051	0.139
			3	>700nm	1.221	0.245	2.647	2.618	0.558	2.583	1.193	0.31	1.052	1.049	0.247	0.349	0.602	0.156	0.07	0.03	0.127	0.805	0.448	<0.1	1.004
				300-700nm	3.437	0.196	4.289	4.405	0.498	1.115	3.731	0.485	2.27	2.492	0.185	3.242	1.719	0.231	3.394	0.239	0.101	0.762	0.502	0.223	0.456
	Day 4	Fasting	1	>700nm	2.766	0.719	2.256	3.241	0.14	4.108	4.738	0.759	0.869	2.43	0.759	2.148	2.169	1.25	2.011	0.205	0.212	0.639	1.618	0.502	0.073
				300-700nm	3.306	0.77	0.696	4.092	0.31	2.607	5.324	0.266	1.202	2.971	0.266	2.383	2.501	1.168	3.027	0.172	0.163	0.577	1.136	0.359	0.048
			2	>700nm	3.474	0.768	2.637	3.97	0.634	4.121	4.45	1.081	0.909	3.095	1.081	2.232	2.457	1.424	2.692	0.322	0.362	0.968	2.472	0.642	0.121
				300-700nm	4.007	0.768	1.385	4.912	0.338	3.14	6.212	0.382	1.638	3.588	0.382	2.828	2.868	1.171	2.807	0.208	0.202	0.548	3.728	0.962	0.072
			3	>700nm	3.902	1.064	2.149	5.107	0.199	5.323	6.16	1.807	1.478	3.79	1.807	2.37	2.655	1.464	1.53	0.445	0.19	0.551	2.951	1.078	0.148
				300-700nm	6.797	1.33	3.534	8.029	1.317	5.381	9.94	2.521	3.091	5.843	2.521	5.385	5.597	4.149	5.408	0.778	0.313	1.155	5.537	1.685	0.344
2	Day 3	NonFasting	1	>700nm	7.174	3.726	1.449	10.733	1.066	3.937	9.121	0.426	5.152	7.316	0.62	3.039	5.806	0.34	6.822	0.629	0.049	1.638	3.274	1.006	0.073
				300-700nm	4.659	0.958	0.411	6.168	0.344	3.58	5.858	0.391	2.235	5.07	0.38	3.701	3.878	0.222	3.914	0.24	0.069	0.279	1.75	0.438	0.223
			2	>700nm	6.273	3.198	4.428	9.682	1.35	3.088	7.495	0.639	3.24	6.124	0.511	3.211	4.2	0.345	6.131	0.551	0.247	1.145	4.927	1.484	0.029
				300-700nm	3.769	0.86	0.089	4.888	0.256	2.476	4.553	0.659	1.586	4.007	0.257	2.922	2.672	0.264	3.922	0.183	0.15	0.35	1.302	0.377	0.019
			3	>700nm	6.773	3.313	1.329	10.541	0.942	2.961	8.011	0.579	4.151	6.284	0.783	3.086	4.274	0.448	6.743	0.682	0.171	1.136	3.85	0.792	0.191
				300-700nm	4.76	0.883	0.253	6.348	0.502	1.118	6.376	0.588	1.128	4.367	0.165	6.701	2.649	0.304	6.238	0.351	0.12	0.22	1.731	0.352	0.022
	Day 4	Fasting	1	>700nm	3.661	0.793	7.43	3.621	0.451	7.062	6.798	2.703	0.808	3.32	2.703	2.279	2.928	2.425	2.429	0.172	0.217	0.759	2.027	0.674	0.528
				300-700nm	7.76	1.377	3.236	9.399	0.945	4.056	11.355	1.163	2.311	6.789	1.163	5.421	5.875	2.419	5.609	0.721	0.38	1.12	5.335	1.695	0.246
			2	>700nm	3.59	0.981	4.809	4.498	0.422	6.589	5.843	2.356	0.85	3.015	2.356	1.967	2.851	2.366	2.202	0.324	0.243	0.507	1.599	0.597	0.116
				300-700nm	4.714	0.848	3.652	5.709	0.635	4.035	6.424	1.532	1.07	3.612	1.532	3.162	3.348	2.587	4.188	0.161	0.412	0.783	2.199	0.599	0.157
			3	>700nm	1.732	0.703	3.207	2.626	0.479	3.324	1.982	0.401	0.77	1.348	0.401	0.811	0.843	0.589	1.129	0.359	0.421	0.605	0.583	0.326	0.215
				300-700nm	<1.19	0.393	0.926	0.574	0.053	1.059	0.253	0.176	0.196	0.153	0.176	0.298	0.056	0.031	0.377	0.09	0.055	0.113	0.095	0.037	0.124
3	Day 3	NonFasting	1	>700nm	2.146	1.267	0.821	3.523	0.187	3.393	2.102	0.348	1.227	1.632	0.115	2.156	0.867	0.175	1.445	0.121	0.237	0.294	0.623	0.189	0.067
				300-700nm	4.334	0.481	0.756	6.338	0.842	3.224	5.658	0.65	1.18	4.554	0.31	4.247	3.397	0.242	4.061	0.262	0.08	0.326	1.873	0.687	0.098
			2	>700nm	6.386	4.429	2.772	9.721	0.87	4.451	7.885	0.938	3.739	6.188	0.556	3.558	4.048	0.487	3.995	0.607	0.242	0.782	5.304	1.285	0.493
				300-700nm	4.09	0.993	1.915	5.484	0.415	2.571	5.045	0.357	1.628	4.27	0.368	2.985	2.885	0.217	2.485	0.269	0.11	0.352	1.528	0.446	0.265
			3	>700nm	4.979	3.691	2.02	7.687	0.735	2.706	6.206	0.824	<0.61	4.962	0.429	1.303	2.892	0.377	4.916	0.388	0.157	0.893	3.84	0.941	0.033
				300-700nm	3.912	0.911	0.738	5.089	0.398	2.245	4.907	0.416	1.837	4.505	0.339	3.063	2.672	0.187	2.246	0.285	0.111	0.336	2.366	0.586	0.104
	Day 4	Fasting	1	>700nm	2.556	0.551	1.255	3.444	0.18	0.887	3.42	0.128	0.637	2.837	0.128	1.768	1.826	0.402	1.199	0.143	0.113	0.125	1.085	0.339	0.126
				300-700nm	3.73	1.081	2.833	4.603	0.668	2.091	5.21	0.844	1.29	3.064	0.844	2.88	2.059	1.15	2.114	0.593	0.442	1.041	2.288	0.719	<0.47
			2	>700nm	5.63	0.842	1.292	7.143	0.689	4.182	6.45	0.771	1.749	4.743	0.771	4.159	3.009	1.619	4.174	0.31	0.329	1.206	1.657	0.333	0.204
				300-700nm	3.429	0.662	4.557	3.625	0.668	3.071	4.649	1.515	0.937	2.656	1.515	2.765	1.966	1.644	2.179	0.343	0.338	1.286	2.2	0.596	0.316
			3	>700nm	2.653	0.61	2.666	3.575	0.217	1.991	2.991	0.291	0.669	2.429	0.291	1.775	1.349	0.54	1.527	0.152	0.135	0.235	0.809	0.243	0.096
				300-700nm	4.713	0.803	3.509	5.216	0.402	5.293	6.184	1.913	1.788	4.285	1.913	2.607	2.971	2.03	3.259	0.355	0.434	0.737	3.347	1.085	0.199
4	Day 3	NonFasting	1	>700nm	4.446	3.547	2.347	5.063	0.348	2.028	4.682	0.397	2.442	4.379	0.817	2.207	2.999	0.305	3.328	0.364	0.028	0.885	3.593	1.611	0.253
				300-700nm	3.205	0.838	0.718	3.412	0.424	3.333	3.483	0.556	0.791	3.766	0.239	1.791	2.899	0.138	1.384	0.204	0.013	0.161	1.593	0.583	0.071
			2	>700nm	3.674	2.498	1.846	5.178	0.907	3.382	4.692	0.27	2.435	3.493	0.746	5.842	2.274	0.285	2.277	0.296	0.198	2.017	2.921	0.713	1.648
				300-700nm	3.313	0.907	0.93	3.781	0.245	3.341	3.779	0.453	0.834	0.069	0.217	1.785	3.179	0.153	1.926	0.238	0.049	0.343	2.388	0.664	0.061
			3	>700nm	3	1.355	2.565	3.36	0.131	2.728	3.224	0.402	1.286	3.071	0.321	2.049	2.004	0.159	1.931	0.216	0.054	0.431	2.388	0.8	0.116
				300-700nm	3.429	0.843	0.933	3.642	0.557	3.259	3.701	0.571	0.651	4.119	0.374	1.906	2.632	0.151	2.141	0.144	0.102	0.302	2.11	0.754	0.128
	Day 4	Fasting	1	>700nm	6.351	1.078	5.469	6.92	0.298	4.67	6.547	1.317	2.262	5.302	1.317	3.716	4.077	2.131	3.789	0.908	0.578	0.983	5.708	1.412	0.395
				300-700nm	4.398	0.78	1.595	5.835	0.187	0.634	5.777	0.161	1.478	4.24	0.161	2.414	2.762	0.872	2.02	0.54	0.415	0.303	4.43	1.205	0.274
			2	>700nm	5.178	0.964	5.202	5.204	0.265	6.03	6.434	2.587	0.972	4.833	2.587	3.107	3.855	1.882	3.34	0.359	0.33	0.847	4.597	1.365	0.239
				300-700nm	3.742	0.811	1.631	5.204	0.152	1.296	4.911	0.222	1.024	3.737	0.222	2.033	2.663	0.778	1.823	0.369	0.241	0.357	2.488	0.675	0.23
			3	>700nm	5.01	1.065	3.46	5.879	0.446	4.383	5.801	1.783	1.596	4.197	1.783	3.025	3.56	1.929	3.067	0.672	0.553	0.992	4.619	1.124	0.494
				300-700nm	3.983	0.794	0.406	5.339	0.404	0.675	4.897	0.333	1.21	3.942	0.333	2.202	2.804	0.749	1.746	0.668	0.351	0.204	2.542	0.55	0.225
5	Day 3	NonFasting	1	>700nm	3.725	2.036	2.493	4.098	0.856	4.06	3.656	0.467	1.362	4.035	0.388	2.539	3.208	0.239	2.751	0.22	0.171	0.624	3.019	1.084	0.243
				300-700nm	<1.19	<1.65	<2.27	3.632	0.557	3.462	3.757	0.33	3.063	3.308	0.403	3.647	2.875	0.228	2.757	0.119	0.076	0.65	2.71	1.045	0.147
			2	>700nm	2.651	0.822	2.415	2.968	0.363	3.91	2.541	0.635	1.156	2.602	0.368	1.582	1.967	0.176	1.865	0.202	0.113	0.138	1.614	0.473	0.089
				300-700nm	2.551	0.544	1.642	2.847	0.125	2.282	2.883	0.468	0.673	2.635	0.325	1.178	1.844	0.155	1.589	0.166	0.067	0.338	1.845	0.685	0.042
			3	>700nm	0.958	2.182	2.335	1.015	0.14	1.509	1.478	0.153	0.886	0.849	0.151	1.177	0.875	0.131	1.204	0.127	0.044	0.907	0.469	0.125	0.846
				300-700nm	2.749	0.713	0.254	3.047	0.606	3.291	2.977	0.59	0.804	3.214	0.191	1.627	2.562	0.108	1.469	0.223	0.151	0.269	1.492	0.371	0.059
	Day 4	Fasting	1	>700nm	3.107	0.578	1.324	3.514	0.548	3.664	4.005	0.246	<0.61	2.159	0.246	5.252	1.736	1.206	3.537	3.605	0.39	1.55	0.872	<0.1	0.387
				300-700nm	3.619	0.674	0.644	4.64	0.2	0.899	4.165	0.277	0.675	3.619	0.277	1.638	2.798	0.571	1.613	0.177	0.107	0.205	1.596	0.599	0.019
			2	>700nm	2.182	0.643	3.833	2.414	0.298	2.189	1.904	0.647	0.421	1.691	0.647	1.463	1.273	1.15	1.17	1.32	0.083	0.136	1.446	0.48	0.285
				300-700nm	3.769	0.765	1.171	4.789	0.313	0.922	4.374	0.468	0.737	3.675	0.468	1.908	2.557	0.641	1.679	0.75	0.036	0.193	2.449	0.725	0.109
			3	>700nm	3.687	0.671	3.679	3.682	0.245	3.578	3.843	1.77	0.358	2.606	1.77	2.017	2.125	1.737	2.063	1.342	0.166	0.584	2.014	0.819	0.123
				300-700nm	4.075	0.639	0.739	5.451	0.128	1.03	4.958	0.425	0.773	3.575	0.425	1.811	2.697	0.777	1.89	0.797	0.032	0.431	3.014	0.811	0.17
6	Day 3	NonFasting	1	>700nm	6.101	2.406	1.474	7.203	0.528	4.3	6.644	0.699	2.648	6.205	0.614	3.81	4.171	0.308	3.227	0.574	0.319	0.63	4.27	1.651	0.16
				300-700nm	2.643	0.436	0.736	3.146	0.244	2.904	3.019	0.501	0.705	2.975	0.316	1.746	2.082	0.131	1.106	0.165	0.151	0.245	1.961	0.514	0.113
			2	>700nm	6.409	2.301	1.712	7.825	0.803	5.117	6.816	0.805	4.309	6.408	0.605	4.25	4.808	0.418	4.385	0.602	0.185	1.097	4.244	1.152	0.115
				300-700nm	2.487	0.4	0.217	2.821	0.51	3.604	2.771	0.521	0.487	2.939	0.259	1.538	2.046	0.117	1.169	0.09	0.156	0.321	1.792	0.532	0.09
			3	>700nm	4.403	3.288	2.391	5.786	0.467	2.8	4.524	0.611	3.179	4.082	0.627	2.612	2.854	0.291	3.014	0.161	0.182	1.07	4.295	1.31	0.064
				300-700nm	5.716	4.181	3.598	6.959	0.688	2.598	7.573	0.737	1.862	5.983	0.441	2.742	4.116	0.421	3.339	0.864	0.371	1.184	6.936	1.875	0.07
	Day 4	Fasting	1	>700nm	4.378	0.898	7.696	4.364	0.344	6.004	4.387	2.162	0.425	4.124	2.162	1.93	3.087	2.46	2.816	0.554	0.338	1.333	2.509	0.945	0.154
				300-700nm	8.931	1.24	3.012	11.246	0.79	3.26	10.924	0.764	3.699	8.004	0.764	5.198	5.712	1.965	4.44	1.352	0.655	0.535	7.881	2.762	0.979
			2	>700nm	5.694	0.961	4.104	5.958	0.319	5.574	5.966	1.862	1.327	4.863	1.862	3.202	3.675	2.034	3.164	1.818	0.65	0.849	5.391	1.637	0.865
				300-700nm	2.794	0.58	0.688	4.039	0.161	2.419	3.615	0.182	0.897	2.596	0.182	1.736	1.703	0.843	1.035	0.638	0.225	0.121	1.826	0.417	0.274
			3	>700nm	4.103	1.051	3.627	4.081	0.157	6.961	4.557	2.294	0.578	3.672	2.294	2.852	3.108	2.646	2.686	0.365	0.516	0.512	3.398	0.998	0.617
				300-700nm	2.694	0.716	1.125	3.761	0.061	1.576	3.483	0.429	0.481	2.566	0.429	1.463	1.633	0.682	1.209	0.632	0.139	0.178	1.772	0.434	0.149
7	Day 3	NonFasting	1	>700nm	4.401	0.697	1.175	6.621	0.923	5.262	5.146	0.824	2.965	3.824	0.662	3.919	2.162	0.324	2.638	0.242	0.315	1.139	2.768	0.975	1.361
				300-700nm	1.906	0.521	0.432	2.151	0.701	2.163	2.23	0.549	0.319	1.962	0.09	1.095	1.851	0.131	0.847	0.177	0.056	0.17	1.668	0.601	0.111
			2	>700nm	3.811	0.721	1.477	5.953	1.224	3.346	4.65	0.378	3.908	3.576	0.906	3.49	2.647	0.305	0.376	0.203	0.139	2.242	3.469	1.215	0.863
				300-700nm	1.903	0.468	0.371	2.208	0.546	2.399	2.21	0.59	0.336	2.152	0.108	1.403	1.811	0.071	0.656	0.095	0.028	0.089	0.988	0.277	0.114
			3	>700nm	4.637	0.857	0.875	6.684	1.184	4.653	4.629	0.997	2.932	6.061	0.904	2.727	2.474	0.562	1.385	0.431	0.181	3.168	4.577	1.301	1.305
				300-700nm	2.027	0.517	0.463	2.566	0.394	2.107	2.626	0.619	0.802	2.387	0.204	1.717	1.6	0.175	1.225	0.188	0.072	0.139	2.403	0.643	0.124
	Day 4	Fasting	1	>700nm	6.44	1.218	4.644	6.522	0.493	7.669	7.189	2.595	1.727	4.984	2.595	4.01	4.394	1.999	3.742	0.581	0.589	0.419	4.831	1.584	0.359
				300-700nm	5.258	0.936	2.214	6.856	0.25	2.394	7.023	0.611	1.377	4.847	0.611	2.589	3.453	1.264	2.42	0.735	0.188	0.32	4.906	1.183	0.457
			2	>700nm	5.654	1.356	4.27	5.839	0.344	6.522	6.233	2.497	1.082	5.192	2.497	2.988	3.733	1.344	3.364	0.948	0.566	0.569	4.583	1.034	0.153
				300-700nm	4.454	0.888	1.095	5.938	0.193	2.22	5.761	0.33	1.17	4.064	0.33	2.332	2.995	0.836	2.058	0.436	0.137	0.197	2.951	0.745	0.42
			3	>700nm	6.235	1.521	5.102	6.831	1.318	3.443	6.827	1.723	0.987	5.336	1.723	3.533	3.835	1.865	3.142	3.31	0.973	0.399	4.067	1.982	0.768
				300-700nm	3.7	0.793	4.498	4.845	0.258	1.399	4.377	0.788	0.894	3.681	0.788	1.765	2.455	0.803	1.164	0.707	0.202	0.467	2.453	0.607	0.148
